# Supplementary material for: CRISPR/Cas9 targeting events cause complex deletions and insertions at 17 sites in the mouse genome
Source: Nat Commun. 2017 May 31;8:15464. doi: 10.1038/ncomms15464 (PMC5460021; doi:10.1038/ncomms15464)
Supplement: Supplementary Data 1 — Comparison of asymmetric deletions reported in a previous study (PMID 24253447) and the current study (in separate Microsoft Excel spreadsheet). [file ncomms15464-s2.xlsx]

## Sheet: Single sgRNA injections
Supplementary Data 1. Comparison of asymmtric deletions found in the prior study and the current study.
Single sgRNA injections in mouse germline	PMID	The number of deletion sequences provided from a single sgRNA injections		** 7 out of 18 refs provided any deletion sequences. Except PMID 24253447 (highlithed in yellow), other studies only showed several representative sequences (≤ 18). PMID 24253447 was further examined for the asymmetric deletions.
1	24494965	14
2	26501274
3	23545779	5
4	24253447	84
5	24372541
6	24675426	9
7	25538209
8	25819794
9	26160899
10	26442875
11	26456390
12	26713866
13	26857612	4
14	26887046
15	26936824
16	26964564
17	27139777	18
18	27246398	4

## Sheet: Analysis of PMID 24253447
PMID 24253447
1. Foxn1 targeted
asymmetric deletion sizes (bp)	Upstream sizes from a cutting site (bp)	Downstream sizes from a cutting site (bp)	asymmetric ratio	Asymmetric (5' or 3') or Symmetric	Founder numbers		Targeted sites	The number of asymmetric deletions (³ 1.5-fold)	Total deletion founders	Asymmetric frequency (%)
19	11	8	1.375	S	1		1. Foxn1	44	48	91.6667
18	11	7	1.57143	5'	1		2. Prkdc	31	36	86.1111
60	8	52	6.5	3'	1		Average			88.8889
44	8	36	4.5	3'	1
21	8	13	1.625	3'	1		*Asymmetric deletion: 88.9%
12	8	4	2	5'	1		*Symmetric deletion: 11.1%
28	5	23	4.6	3'	1		*Total deletion founder numbers: 84 (two individual sites targeted)
21	4	17	4.25	3'	1
18	4	14	3.5	3'	2		Targeted sites	The number of asymmetric deletions (³ 2-fold)	Total deletion founders	Asymmetric frequency (%)
17	4	13	3.25	3'	7		1. Foxn1	39	48	81.25
15	4	11	2.75	3'	1		2. Prkdc	30	36	83.3333
15	4	11	2.75	3'	1		Average			82.2917
13	4	9	2.25	3'	1
8	4	4	1	S	1		*Asymmetric deletion: 82.3%
20	3	17	5.66667	3'	1		*Symmetric deletion: 17.7%
11	3	8	2.66667	3'	1
22	2	20	10	3'	1
18	2	16	8	3'	2
17	2	15	7.5	3'	1
11	2	9	4.5	3'	5
10	2	8	4	3'	1
5	2	3	1.5	S	3
23	1	22	22	3'	1
11	1	10	10	3'	1
11	1	10	10	3'	1
8	1	7	7	3'	2
5	1	4	4	3'	1
2	1	1	1	S	2
6	0	6	0	3'	2
4	0	4	0	3'	1
2	0	2	0	3'	1
				total founder numbers	48
2. Prkdctargeted
asymmetric deletion sizes (bp)	Upstream sizes from a cutting site (bp)	Downstream sizes from a cutting site (bp)	asymmetric ratio	Asymmetric (5' or 3') or Symmetric	Founder numbers
14	10	4	2.5	5'	1
11	10	1	10	5'	1
15	9	6	1.5	5'	1
12	9	3	3	5'	1
4	4	0		5'	1
12	8	4	2	5'	1
21	6	15	2.5	3'	4
13	6	7	1.16667	S	1
8	6	2	3	5'	1
6	6	0		5'	1
5	5	0		5'	1
61	6	55	9.16667	3'	1
115	4	111	27.75	3'	1
14	4	10	2.5	3'	1
4	4	0		5'	1
3	3	0		5'	1
12	2	10	5	3'	2
7	2	5	2.5	3'	1
4	2	2	1	S	3
3	2	1	2	5'	1
3	2	1	2	5'	1
2	2	0		5'	1
1	1	0		5'	1
3	1	2	2	3'	1
2	1	1	1	S	1
1	1	0		5'	1
2	0	2	0	3'	2
6	0	6	0	3'	1
269	259	10	25.9	5'	1
				total founder numbers	36

## Sheet: Asymmetric deletion sizes
PMID 24253447			Current study
Asymmetric deletion sizes (bp)	founder numbers		Asymmetric deletion sizes (bp)	founder numbers
1	2		1	10
2	4		2	5
3	4		3	4
4	3		4	1
5	5		5	5
6	4		6	5
7	1		7	2
8	3		8	7
10	1		9	7
11	9		10	3
12	5		11	4
13	1		12	1
14	2		15	3
15	3		17	2
17	8		25	1
18	5		27	3
20	1		39	1
21	6		43	1
22	1		45	1
23	1		46	1
28	1		53	1
44	1		58	1
60	1		59	1
61	1		68	1
115	1		73	1
269	1		85	1
total asymmetric founder numbers	75		87	1
			88	1
			90	1
			93	1
			102	1
			109	1
			122	1
			131	1
			159	1
			184	1
			199	1
			225	1
			236	1
			258	1
			286	1
			295	1
			364	1
			385	1
			449	1
			585	1
			total asymmetric founder numbers	93

## Sheet: Summary
Comparison of a prior study and the current study
Comparison	Total deletion founders	Total targeted individual genomic sites	Asymmetric deletion ( ³ 1.5-fold)	Asymmetric deletion ( ³ 2-fold)	Maximum deletion size (bp)	Median deletion size (bp)
PMID 24253447	84	2	88.9	82.3	269	11.5
Current study	139	9	82	73	585	10
